# Supplementary material for: Genome-Wide Expression Analysis of Long Noncoding RNAs and Their Target Genes in Metafemale Drosophila
Source: Int J Mol Sci. 2023 May 6;24(9):8381. doi: 10.3390/ijms24098381 (PMC10179461; doi:10.3390/ijms24098381)
Supplement: Supplementary file 1 [file ijms-24-08381-s001.zip]

Archive with 1 entries (1 files):
- ijms-2298790-supplementary.pdf
